# Supplementary material for: Association of SARS-CoV-2 With Health-related Quality of Life 1 Year After Illness Using Latent Transition Analysis
Source: Open Forum Infect Dis. 2025 Jun 10;12(6):ofaf278. doi: 10.1093/ofid/ofaf278 (PMC12150399; doi:10.1093/ofid/ofaf278)
Supplement: ofaf278_Supplementary_Data [file ofaf278_supplementary_data.zip]

Archive with 3 entries (3 files):
- Supplementary Figure1.tif
- Supplementary Figure2.tif
- Online-only material_2025.03.04_CLEAN_UPDATED.docx
